# Supplementary material for: An actin mechanostat ensures hyphal tip sharpness in Phytophthora infestans to achieve host penetration
Source: Sci Adv. 2022 Jun 10;8(23):eabo0875. doi: 10.1126/sciadv.abo0875 (PMC9187236; doi:10.1126/sciadv.abo0875)
Supplement: Supplementary file 2 — Movies S1 to S6 [file sciadv.abo0875_movies_s1_to_s6.zip]

Archive with 6 entries (6 files):
- sciadv.abo0875_movie_s1.mp4
- sciadv.abo0875_movie_s2.mp4
- sciadv.abo0875_movie_s3.mp4
- sciadv.abo0875_movie_s4.mp4
- sciadv.abo0875_movie_s5.mp4
- sciadv.abo0875_movie_s6.mp4
